# Supplementary material for: Towards a molecular mechanism underlying mitochondrial protein import through the TOM and TIM23 complexes
Source: eLife. 2022 Jun 8;11:e75426. doi: 10.7554/eLife.75426 (PMC9255969; doi:10.7554/eLife.75426)
Supplement: Figure 1—figure supplement 1—source data 4. — Image of the Western blot and values from band densitometry used to calculate the proportion of matrix and IMS markers in supernatants following digitonin treatment of mitochondria. Also numerical data corresponding to the amplitudes and luminescence traces from which these were obtained. [file elife-75426-fig1-figsupp1-data4.zip › Figure 1 - figure supplement 1 - source data 4/aquisition files/0007479_01_acq.txt]

#Properties Updated
#Thu Mar 18 12:17:58 GMT 2021
MouseStrain=
Y=0.0
X=0.0
BackgroundSegments=All
CropCenterPt=519, 439
FileVersion=ACQ VERSION 2.0
Barcode=
AnimalId=
FlipImage=
Treatment=
OrganizationName=
CropDimension=1018, 858
IntegrationTimes=10\:00  00\:30
ConcentrationColumn=Signal
TimeStamp=2021, 2, 18, 11, 30, 16, 996
InstrumentModel=Odyssey Fc
AcqResolution=125um
ImageModifications=
BackgroundMethod=Median
CropAnnotationColor=BlueYellow
ExRunID=
700_ChannelSettings=500, 5132, 9346, 0, 0, 0, 0
Archived=false
InstrumentName=OFC-0748
InstrumentVersion=1.0.37
Experiment=
Orientation=
LastUsedTextId=0
Height=0.0
ImageName=0007479_01
AnalysisType=None
AcquireTimeZoneId=Europe/London
ProjInfo=
ImageId=0007479_01
InjectTime=
UserInfo=
FocusPosition=0
CustomField2=
CustomField1=
CustomField0=
Agent=
FileType=LI-COR Image Studio Acquisition File
InterpolationMethod=Linear
ChannelFileNames=0007479_01_Chemi.TIF, 0007479_01_700.TIF
CellLine=
Width=0.0
TimePoint=1900, 0, 1, 0, 0, 0, 0
ChannelNames=Chemi, 700
NormalizationChannel=
ChannelPreviews=false, false
BackgroundWidth=3
Chemi_ChannelSettings=500, 39, 3013, 0, 0, 0, 0
ProjectName=
LastUsedShapeId=0
Remarks=
