# Supplementary material for: Towards a molecular mechanism underlying mitochondrial protein import through the TOM and TIM23 complexes
Source: eLife. 2022 Jun 8;11:e75426. doi: 10.7554/eLife.75426 (PMC9255969; doi:10.7554/eLife.75426)
Supplement: Figure 2—figure supplement 1—source data 1. [file elife-75426-fig2-figsupp1-data1.zip]

Archive with 4 entries (4 files):
- Figure 2 - figure supplement 1 - source data 1/0008147_01_700.TIF
- Figure 2 - figure supplement 1 - source data 1/0008147_01_acq.txt
- Figure 2 - figure supplement 1 - source data 1/0008147_01_Chemi.TIF
- Figure 2 - figure supplement 1 - source data 1/0008147_01_TH.jpg
