# Supplementary material for: Towards a molecular mechanism underlying mitochondrial protein import through the TOM and TIM23 complexes
Source: eLife. 2022 Jun 8;11:e75426. doi: 10.7554/eLife.75426 (PMC9255969; doi:10.7554/eLife.75426)
Supplement: Figure 2—figure supplement 1—source data 1. [file elife-75426-fig2-figsupp1-data1.zip › Figure 2 - figure supplement 1 - source data 1/0008147_01_acq.txt]

#Properties Updated
#Fri Jan 07 14:31:51 GMT 2022
MouseStrain=
Y=0.0
X=0.0
BackgroundSegments=All
CropCenterPt=519, 439
FileVersion=ACQ VERSION 2.0
Barcode=
AnimalId=
FlipImage=false
Treatment=
OrganizationName=
CropDimension=1018, 858
IntegrationTimes=02\:00  00\:30
ConcentrationColumn=Signal
TimeStamp=2022, 0, 7, 11, 31, 34, 948
InstrumentModel=Odyssey Fc
AcqResolution=125um
ImageModifications=
BackgroundMethod=Median
CropAnnotationColor=BlueYellow
ExRunID=
700_ChannelSettings=550, 4990, 9239, 0, 0, 0, 0
Archived=false
InstrumentName=OFC-0748
InstrumentVersion=1.0.37
Experiment=
Orientation=
LastUsedTextId=0
Height=0.0
ImageName=0008147_01
AnalysisType=None
AcquireTimeZoneId=Europe/London
ProjInfo=
ImageId=0008147_01
InjectTime=
UserInfo=
FocusPosition=0
CustomField2=
CustomField1=
CustomField0=
Agent=
FileType=LI-COR Image Studio Acquisition File
InterpolationMethod=Linear
ChannelFileNames=0008147_01_Chemi.TIF, 0008147_01_700.TIF
CellLine=
Width=0.0
TimePoint=1900, 0, 1, 0, 0, 0, 0
ChannelNames=Chemi, 700
NormalizationChannel=
ChannelPreviews=false, false
BackgroundWidth=3
Chemi_ChannelSettings=500, 170, 4971, 0, 0, 0, 0
ProjectName=
LastUsedShapeId=0
Remarks=
